# Supplementary material for: Fecal DNA analysis coupled with the sighting records re-expanded a known distribution of dugongs in Ryukyu Islands after half a century
Source: Sci Rep. 2024 Apr 4;14:7957. doi: 10.1038/s41598-024-58674-8 (PMC10995173; doi:10.1038/s41598-024-58674-8)
Supplement: Supplementary file 1 — Supplementary Tables. [file 41598_2024_58674_MOESM1_ESM.xlsx]

## Sheet: Supplementary Table S1
	Supplementary Tables
	Supplementary Table S1.Summary of dugong surveys and associated events in the Ryukyu Islands since 2000. + indicate positive results, - indicate negative results, and black circles indicate the timing of interviews, bycatches and dead body collections.
	Number	Year	Area	Survey contents			Interviews on distribution	Bycatch	Collection of dead body	Summary	References	Language	Organizations Conducting the Survey
				Aircraft Survey	Diving survey of feeding trails	Analysis of DNA
	1	2000	Okinawa Islands						●	On April 5, 2000, a dead male dugong was recovered in Ginoza Village, Okinawa Island.	Okinawa Prefectural Government, The story of the Dugong (2nd ed.) (2008) https://www.pref.okinawa.jp/_res/projects/default_project/_page_/001/004/569/the_story_of_the_dugong_.pdf	Japanese	Okinawa Prefectural Government
	2	2000	Okinawa Islands						●	On August 27, 2000, a dead female dugong was recovered off the coast of Motobu-cho, Okinawa Island.	Okinawa Prefectural Government, The story of the Dugong (2nd ed.) (2008) https://www.pref.okinawa.jp/_res/projects/default_project/_page_/001/004/569/the_story_of_the_dugong_.pdf	Japanese	Okinawa Prefectural Government
	3	2000	Okinawa Islands					●		A female dugong was caught as bycatch in a large fixed net in Ginoza Village, Okinawa Island on November 13, 2000. This individual had died.	Okinawa Prefectural Government, The story of the Dugong (2nd ed.) (2008) https://www.pref.okinawa.jp/_res/projects/default_project/_page_/001/004/569/the_story_of_the_dugong_.pdf	Japanese	Okinawa Prefectural Government
	4	2002	Okinawa Islands	+	+	+				A field survey of dugongs and their feeding grounds was conducted around Okinawa Island. Analysis of dugong DNA extraction from flesh and bone was conducted.	Ministry of the Environment, Broad-area Survey of Dugongs and Seagrass Meadows in FY 2001 (2002) https://www.env.go.jp/press/3614.html	Japanese	Ministry of the Environment, Japan
	5	2003	Okinawa Islands	+	+	+				A field survey of dugongs and their feeding grounds was conducted around Okinawa Island. Analysis of dugong DNA extraction from flesh and bone was conducted. Dugong feeding trails were confirmed at Henoko and Kayo, Okinawa Island.Aircraft surveys have identified and photographed dugongs in Kin Bay and off the coast of Kayo on Okinawa Island.	Ministry of the Environment, Broad-area Survey of Dugongs and Seagrass Meadows in FY 2002 (2003) https://www.env.go.jp/nature/yasei/jugon/h14/index.html	Japanese	Ministry of the Environment, Japan
	6	2003	Okinawa Islands				●			Interviews were conducted throughout Okinawa Prefecture regarding dugong sightings, etc.	Ministry of the Environment, Dissemination of technology related to dugong rescue methods and recovery methods for adrift individuals in FY 2002 (2003)	Japanese	Ministry of the Environment, Japan
	7	2004	Okinawa Islands	+	+	+				A field survey of dugongs and their feeding grounds was conducted around Okinawa Island. Large numbers of feeding trails have been observed on Nakijin and Kayo on Okinawa Island. Aircraft surveys have identified and photographed dugongs off the coast of Kayo and Nakijin on Okinawa Island. Mitochondrial DNA D-loop data from dugong specimens (dried meat, bone, and skin) from Okinawa, the Philippine…	Ministry of the Environment, Broad-area Survey of Dugongs and Seagrass Meadows in FY 2003 (2004) https://www.env.go.jp/nature/yasei/jugon/h14/index.html	Japanese	Ministry of the Environment, Japan
	8	2004	Okinawa Islands				●			Interviews were conducted throughout Okinawa Prefecture regarding dugong sightings, etc.	Ministry of the Environment, Dissemination of technology related to dugong rescue methods and recovery methods for adrift individuals in FY 2003 (2004)	Japanese	Ministry of the Environment, Japan
	9	2004	Okinawa Islands					●		On April 26, 2004, a dugong was caught as bycatch in a large fixed net in Yomitan Village, Okinawa Island.	Okinawa Prefectural Government, The story of the Dugong (2nd ed.) (2008) https://www.pref.okinawa.jp/_res/projects/default_project/_page_/001/004/569/the_story_of_the_dugong_.pdf	Japanese	Okinawa Prefectural Government
	10	2005	Okinawa Islands	+	+					A field survey of dugongs and their feeding grounds was conducted around Okinawa Island. Dugong feeding trails were observed in Nakijin, Okinawa Island.Aircraft surveys have identified and photographed dugongs off the coast of Kayo and Nakijin on Okinawa Island.	Ministry of the Environment, Broad-area Survey of Dugongs and Seagrass Meadows in FY 2004 (2005) https://www.env.go.jp/press/6678.html	Japanese	Ministry of the Environment, Japan
	11	2006	Okinawa Islands	+	+					A field survey of dugongs and their feeding grounds was conducted around Okinawa Island. Dugong feeding trails were observed in Nakijin, Okinawa Island. Large numbers of feeding trails have been observed on Nakijin and Kayo on Okinawa Island. Aircraft surveys have identified and photographed dugongs off the coast of Kayo and Nakijin on Okinawa Island.	Ministry of the Environment, Broad-area Survey of Dugongs and Seagrass Meadows in FY 2005 (2006) https://www.env.go.jp/press/7472.html	Japanese	Ministry of the Environment, Japan
	12	2007	Okinawa Islands		+		●			Conducted a monitoring survey of the feeding trails on Okinawa Island, etc. Interviews were conducted with fishermen regarding sightings of dugong and feeding trails.	Ministry of the Environment, Promotion of Symbiosis between Dugong and Local Communities in FY 2006 (2007) https://www.env.go.jp/content/900494394.pdf	Japanese	Ministry of the Environment, Japan
	13	2008	Okinawa Islands		+		●			Conducted a monitoring survey of the feeding trails on Okinawa Island, etc. Interviews were conducted with fishermen regarding sightings of dugong and feeding trails.	Ministry of the Environment, Promotion of Symbiosis between Dugong and Local Communities in FY 2007 (2008) https://www.env.go.jp/content/900494394.pdf	Japanese	Ministry of the Environment, Japan
	14	2009	Okinawa Islands		+		●			Conducted a monitoring survey of the feeding trails on Okinawa Island, etc. Interviews were conducted with fishermen regarding sightings of dugong and feeding trails.	Ministry of the Environment, Promotion of Symbiosis between Dugong and Local Communities in FY 2008 (2009) https://www.env.go.jp/content/900494394.pdf	Japanese	Ministry of the Environment, Japan
	15	2010	Okinawa Islands		+		●			Conducted a monitoring survey of the feeding trails on Okinawa Island, etc. Interviews were conducted with fishermen regarding sightings of dugong and feeding trails.	Ministry of the Environment, Promotion of Symbiosis between Dugong and Local Communities in FY 2009 (2010) https://www.env.go.jp/content/900494394.pdf	Japanese	Ministry of the Environment, Japan
	16	2011	Okinawa Islands		+		●			Conducted a monitoring survey of the feeding trails on Okinawa Island, etc. Interviews were conducted with fishermen regarding sightings of dugong and feeding trails. A monitoring survey of dugong feeding trails by fishermen confirmed multiple feeding trails in Kayo and Kouri Island, Okinawa Islands.	Ministry of the Environment, Promotion of Symbiosis between Dugong and Local Communities in FY 2010 (2011) https://www.env.go.jp/content/900494394.pdf	Japanese	Ministry of the Environment, Japan
	17	2012	Okinawa Islands		+		●			Conducted a monitoring survey of the feeding trails on Okinawa Island, etc. Interviews were conducted with fishermen regarding sightings of dugong and feeding trails. A monitoring survey of dugong feeding trails by fishermen confirmed multiple feeding trails in Kayo and Kouri Island, Okinawa Islands.	Ministry of the Environment, Promotion of Symbiosis between Dugong and Local Communities in FY 2011 (2012) https://www.env.go.jp/content/900494394.pdf	Japanese	Ministry of the Environment, Japan
	18	2013	Okinawa Islands		+		●			Conducted a monitoring survey of the feeding trails on Okinawa Island, etc. Interviews were conducted with fishermen regarding sightings of dugong and feeding trails. A monitoring survey of dugong feeding trails by fishermen confirmed multiple feeding trails in Kayo and Kouri Island, Okinawa Islands.	Ministry of the Environment, Promotion of Symbiosis between Dugong and Local Communities in FY 2012 (2013) https://www.env.go.jp/content/900494394.pdf	Japanese	Ministry of the Environment, Japan
	19	2014	Okinawa Islands		+		●			Conducted a monitoring survey of the feeding trails on Okinawa Island, etc. Interviews were conducted with fishermen regarding sightings of dugong and feeding trails. A monitoring survey of dugong feeding trails by fishermen confirmed multiple feeding trails in Kayo and Kouri Island, Okinawa Islands.	Ministry of the Environment, Promotion of Symbiosis between Dugong and Local Communities in FY 2013 (2014) https://www.env.go.jp/content/900494394.pdf	Japanese	Ministry of the Environment, Japan
	20	2015	Okinawa Islands		+		●			Conducted a monitoring survey of the feeding trails on Okinawa Island, etc. Interviews were conducted with fishermen regarding sightings of dugong and feeding trails. A monitoring survey of dugong feeding trails by fishermen confirmed multiple feeding trails in Kayo and Kouri Island, Okinawa Islands.	Ministry of the Environment, Promotion of Symbiosis between Dugong and Local Communities in FY 2014 (2015) https://www.env.go.jp/content/900494394.pdf	Japanese	Ministry of the Environment, Japan
	21	2016	Okinawa Islands		+		●			Conducted a monitoring survey of the feeding trails on Okinawa Island, etc. Interviews were conducted with fishermen regarding sightings of dugong and feeding trails. A monitoring survey of dugong feeding trails by fishermen confirmed multiple feeding trails in Kayo and Yagaji Island, Okinawa Islands.	Ministry of the Environment, Promotion of Symbiosis between Dugong and Local Communities in FY 2015 (2016) https://www.env.go.jp/content/900494394.pdf	Japanese	Ministry of the Environment, Japan
	22	2017	Okinawa Islands		+		●			Conducted a monitoring survey of the feeding trails on Okinawa Island, etc. Interviews were conducted with fishermen regarding sightings of dugong and feeding trails. A monitoring survey of dugong feeding trails by fishermen confirmed multiple feeding trails in Kayo and Nakijin, Okinawa Island.	Ministry of the Environment, Promotion of Symbiosis between Dugong and Local Communities in FY 2016 (2017) https://www.env.go.jp/content/000124684.pdf	Japanese	Ministry of the Environment, Japan
	23	2017	Okinawa Islands		+					Habitat survey around Okinawa Island. Confirmation of feeding trails by drone and diving.	Okinawa Prefectural Government, Dugong Conservation Project in FY 2016 (2017) https://www.pref.okinawa.jp/_res/projects/default_project/_page_/001/004/859/gaiyou.pdf	Japanese	Okinawa Prefectural Government
	24	2018	Okinawa Islands		+		●			Conducted a monitoring survey of the feeding trails on Okinawa Island, etc. Interviews were conducted with fishermen regarding sightings of dugong and feeding trails. A monitoring survey of dugong feeding trails by fishermen confirmed multiple feeding trails in Kayo, Okinawa Island.	Ministry of the Environment, Promotion of Symbiosis between Dugong and Local Communities in FY 2017 (2018) https://www.env.go.jp/content/000124686.pdf	Japanese	Ministry of the Environment, Japan
	25	2018	Okinawa Islands		+		●			Habitat survey around Okinawa Island. Confirmation of feeding trails by drone and diving. Dugong feeding trails were confirmed in the Okinawa Islands (Yagaji Island).	Okinawa Prefectural Government, Dugong Conservation Project in FY 2017 (2018) https://www.pref.okinawa.jp/_res/projects/default_project/_page_/001/004/859/h29houkokusyo-gaiyouban.pdf	Japanese	Okinawa Prefectural Government
	26	2019	Okinawa Islands						●	A dead female dugong was recovered off the coast of Nakijin Village, Okinawa Island on March 18, 2019. The individual was subsequently autopsied and it was determined that a stingray spine lodged in her abdomen was the cause of her death.	Okinawa Prefectural Government, Dugong Conservation Project in FY 2019 (2020) https://www.pref.okinawa.jp/_res/projects/default_project/_page_/001/004/859/h31honpen.pdf	Japanese	Ministry of the Environment, Japan, Okinawa Prefectural Government, Okinawa Churashima Foundation
	27	2019	Okinawa Islands, Yaeyama Islands		+		●			Conducted a monitoring survey of the feeding trails on Okinawa Island, etc. Interviews were conducted on dugong sightings in the Yaeyama Islands, and some sighting information was obtained.	Ministry of the Environment, Promotion of Symbiosis between Dugong and Local Communities in FY 2018 (2019) https://www.env.go.jp/content/000124686.pdf	Japanese	Ministry of the Environment, Japan
	28	2019	Okinawa Islands	+	+					Results of aircraft surveys around Okinawa Island between 2007 and 2019; no individuals have been identified since October 2018.	Okinawa Defense Bureau, Dugong habitat status, etc (2019) https://www.mod.go.jp/rdb/okinawa/effort/base/monitoring/pdf/kankyoukansiiinkai20/R01no20Siryo05.pdf	Japanese	Okinawa Defense Bureau
	29	2019	Okinawa Islands		+		●			Habitat survey around Okinawa Island. Confirmation of feeding trails by drone and diving. Dugong feeding trails were confirmed in the Okinawa Islands (Kouri Island and Yagaji Island).	Okinawa Prefectural Government, Dugong Conservation Project in FY 2018 (2019) https://www.pref.okinawa.jp/_res/projects/default_project/_page_/001/004/859/h30_honpen.pdf	Japanese	Okinawa Prefectural Government
	30	2020	Okinawa Islands		+		●			Habitat survey around Okinawa Island. Confirmation of feeding trails by drone and diving. Dugong feeding trails were confirmed in the Okinawa Islands (Yagaji Island).	Okinawa Prefectural Government, Dugong Conservation Project in FY 2019 (2020) https://www.pref.okinawa.jp/_res/projects/default_project/_page_/001/004/859/h31honpen.pdf	Japanese	Okinawa Prefectural Government
	31	2020	Okinawa Islands, Yaeyama Islands		+		●			A monitoring survey of dugong feeding trails on Okinawa Island and a field survey on the Sakishima Islands to confirm feeding trails by drone and diving were conducted. Dugong feeding trails were found in Sakishima Islands (Hateruma and Irabu Islands).	Ministry of the Environment, Promotion of Symbiosis between Dugong and Local Communities in FY 2019 (2020) https://www.env.go.jp/content/000124687.pdf	Japanese	Ministry of the Environment, Japan
	32	2021	Okinawa Islands		+	-	●			Habitat survey around Okinawa Island. Confirmation of feeding trails by drone and diving. Dugong feeding trails were confirmed in the Okinawa Islands (Yanaha Island and Yagaji Island).	Okinawa Prefectural Government, Dugong Conservation Project in FY 2020 (2021) https://www.pref.okinawa.jp/_res/projects/default_project/_page_/001/004/859/r3honpen.pdf	Japanese/English	Okinawa Prefectural Government
	33	2021	Okinawa Islands, Yaeyama Islands, Miyako Islands		+	-	●			A monitoring survey of dugong feeding trails on Okinawa Island and a field survey on the Sakishima Islands to confirm feeding trails by drone and diving were conducted.An environmental DNA survey was also conducted on seagrass beds in the Sakishima Islands, but no dugong DNA was detected.	Ministry of the Environment, Promotion of Symbiosis between Dugong and Local Communities in FY 2020 (2021) https://www.env.go.jp/content/900491920.pdf	Japanese	Ministry of the Environment, Japan
	34	2022	Okinawa Islands, Yaeyama Islands, Miyako Islands		+	-	●			Drone and diving surveys of bite marks were conducted in the Sakishima Islands. An environmental DNA survey was also conducted on seagrass beds in the Sakishima Islands, but no dugong DNA was detected. Dugong feeding trails were confirmed in the Sakishima Islands (Yaeyama Islands and Miyako Islands).	Ministry of the Environment, Promotion of Symbiosis between Dugong and Local Communities in FY 2021 (2022) https://www.env.go.jp/content/900492036.pdf	Japanese	Ministry of the Environment, Japan
	35	2022	Okinawa Islands		+	-	●			Habitat survey around Okinawa Island. Confirmation of feeding trails by drone and diving.Environmental DNA surveys of dugongs was conducted but no DNA was detected. Environmental DNA results were negative.	Okinawa Prefectural Government, Dugong Conservation Project in FY 2021 (2022) https://www.pref.okinawa.jp/_res/projects/default_project/_page_/001/004/859/r3jugon.pdf	Japanese	Okinawa Prefectural Government
	36	2023	Okinawa Islands, Yaeyama Islands, Miyako Islands		+		●			Drone and diving surveys of bite marks were conducted in the Sakishima Islands. Dugong feeding trails were confirmed in the Sakishima Islands (Yaeyama Islands and Miyako Islands).	Ministry of the Environment, Promotion of Symbiosis between Dugong and Local Communities in FY 2022 (2023) https://www.env.go.jp/content/000126243.pdf	Japanese	Ministry of the Environment, Japan
	37	2023	Okinawa Islands, Irabu Island in Miyako Islands* *: Irabu Island only conducted DNA analysis of feces.		+	+	●			Habitat survey around Okinawa Island. Confirmation of feeding trails by drone and diving. DNA analysis of feces collected in the field was conducted. Dugong feeding trails were confirmed in the Okinawa Islands (Kouri Island, Yagaji Island and Yanaha Island).Dugong DNA was detected in feces collected on Kushi and Irabu Island, Okinawa Island.	Okinawa Prefectural Government, Dugong Conservation Project in FY 2022 (2023) https://www.pref.okinawa.jp/_res/projects/default_project/_page_/001/004/859/r4jugon_houkokusyo.pdf	Japanese	Okinawa Prefectural Government
